# Supplementary material for: Ecological Risk Assessment and Protection Zone Identification for Linear Cultural Heritage: A Case Study of the Ming Great Wall
Source: Int J Environ Res Public Health. 2021 Nov 4;18(21):11605. doi: 10.3390/ijerph182111605 (PMC8583037; doi:10.3390/ijerph182111605)
Supplement: Supplementary file 1 [file ijerph-18-11605-s001.zip]

Archive with 1 entries (1 files):
- ijerph-1420056-supplementary.pdf
